# Supplementary material for: Berberine Inhibits MDA-MB-231 Cells as an Agonist of G Protein-Coupled Estrogen Receptor 1
Source: Int J Mol Sci. 2021 Oct 24;22(21):11466. doi: 10.3390/ijms222111466 (PMC8583996; doi:10.3390/ijms222111466)
Supplement: Supplementary file 1 [file ijms-22-11466-s001.zip]

Archive with 3 entries (3 files):
- Figures S1-S3 .pdf
- Table S1.pdf
- Table S2-S4.xlsx
